# Supplementary material for: Association between Vitamin D Deficiency and Clinical Parameters in Men and Women Aged 50 Years or Older: A Cross-Sectional Cohort Study
Source: Nutrients. 2023 Jul 5;15(13):3043. doi: 10.3390/nu15133043 (PMC10346261; doi:10.3390/nu15133043)
Supplement: Supplementary file 1 [file nutrients-15-03043-s001.zip]

Archive with 1 entries (1 files):
- nutrients-2475935-supplementary.pdf
